# Supplementary material for: Pet Exposure Is Associated with Altered Gut Microbiota and Higher Phospholipid and Protein Concentrations in the Breast Milk of Overweight/Obese Pregnant Women
Source: Metabolites. 2026 May 9;16(5):317. doi: 10.3390/metabo16050317 (PMC13208356; doi:10.3390/metabo16050317)
Supplement: Supplementary file 1 [file metabolites-16-00317-s001.zip]

Archive with 10 entries (9 files):
- S Figure/
- S Figure/Fig_S1.tif
- S Figure/Fig_S2.tif
- S Figure/Fig_S3.tif
- S Figure/Fig_S4.tif
- S Figure/Fig_S5.tif
- S Figure/Fig_S6.tif
- S Figure/Table_S1.docx
- S Figure/Table_S2.docx
- S Figure/Table_S3.docx
